# Supplementary material for: Enhanced Parameter Estimation with Periodically Driven Quantum Probe
Source: Entropy (Basel). 2021 Oct 12;23(10):1333. doi: 10.3390/e23101333 (PMC8534368; doi:10.3390/e23101333)
Supplement: Supplementary file 1 [file entropy-23-01333-s001.zip]

Archive with 1 entries (1 files):
- entropy-1374220-supplementary.pdf
